# Supplementary material for: Genetic Diversity of Selected High-Risk HPV Types Prevalent in Africa and Not Covered by Current Vaccines: A Pooled Sequence Data Analysis
Source: Int J Mol Sci. 2025 Nov 15;26(22):11056. doi: 10.3390/ijms262211056 (PMC12652174; doi:10.3390/ijms262211056)
Supplement: Supplementary file 1 [file ijms-26-11056-s001.zip]

Archive with 10 entries (10 files):
- Accession list_Phylogenetic analysis.txt
- Accession list_Reference genomes.txt
- Accession list_Table S1.txt
- Accession list_Table S2.txt
- Accession list_Table S3.txt
- Accession list_Table S4.txt
- Accession list_Table S5.txt
- Supplementary Accession list for variant calling.pdf
- Supplementary material_Phylogenetic analysis.pdf
- Supplementary material_Variant calling analysis.pdf
