# Supplementary material for: Genetic Diversity of Selected High-Risk HPV Types Prevalent in Africa and Not Covered by Current Vaccines: A Pooled Sequence Data Analysis
Source: Int J Mol Sci. 2025 Nov 15;26(22):11056. doi: 10.3390/ijms262211056 (PMC12652174; doi:10.3390/ijms262211056)
Supplement: Supplementary file 1 [file ijms-26-11056-s001.zip › Accession list_Phylogenetic analysis.txt]

MN961217.1
MN961216.1
MN961215.1
MN961214.1
MN961213.1
MN961212.1
MN961211.1
MN961210.1
EU118173.1
JQ067944.1
JQ067943.1
JN565303.1
JN565302.1
KF880690.1
KY549321.1
KY549320.1
KY549319.1
KY549318.1
KY549317.1
KY549316.1
KY549315.1
KY549314.1
KY549313.1
KY549312.1
KY549311.1
KY549310.1
KY549309.1
KY549308.1
KY549307.1
KY549306.1
KY549305.1
KY549304.1
KY549303.1
KY549302.1
KY549301.1
KY549300.1
KY549299.1
KY549298.1
KY549297.1
KY549296.1
KY549295.1
KY549294.1
KY549293.1
KY549292.1
KY549291.1
KY549290.1
KY549289.1
KY549288.1
KY549287.1
KY549286.1
KY549285.1
KY549284.1
KY549283.1
KY549282.1
KY549281.1
KY549280.1
KY549279.1
KY549278.1
KY549277.1
KY549276.1
KY549275.1
KY549274.1
KY549273.1
KY549272.1
KY549271.1
KY549270.1
KY549269.1
KY549268.1
KY549267.1
KY549266.1
KY549265.1
KY549264.1
KY549263.1
KY549262.1
KY549261.1
KY549260.1
KY549259.1
KY549258.1
KY549257.1
KY549256.1
KY549255.1
KY549254.1
KY549253.1
KY549252.1
KY549251.1
KY549250.1
KY549249.1
KY549248.1
KY549247.1
KY549246.1
KY549245.1
KY549244.1
KY549243.1
KY549242.1
KY549241.1
KY549240.1
KY549239.1
KY549238.1
KY549237.1
KY549236.1
KY549235.1
KY549234.1
KY549233.1
KY549232.1
KY549231.1
KY549230.1
KY549229.1
KY549228.1
KY549227.1
KY549226.1
KY549225.1
KY549224.1
KY549223.1
KY549222.1
KY549221.1
KY549220.1
KY549219.1
KY549218.1
KY549217.1
KY549216.1
KY549215.1
KY549214.1
KY549213.1
KY549212.1
KY549211.1
KY549210.1
KY549209.1
KY549208.1
KY549207.1
KY549206.1
KY549205.1
KY549204.1
KY549203.1
KY549202.1
KY549201.1
KY549200.1
KY549199.1
KY549198.1
KY549197.1
KY549196.1
KY549195.1
KY549194.1
KY549193.1
KY549192.1
KY549191.1
KY549190.1
KY549189.1
KY549188.1
KY549187.1
KY549186.1
KY549185.1
KY549184.1
KY549183.1
KY549182.1
KY549181.1
KY549180.1
KY549179.1
KY549178.1
KY549177.1
KY549176.1
KY549175.1
KY549174.1
KY549173.1
KY549172.1
KY549171.1
KY549170.1
KY549169.1
KY549168.1
KY549167.1
KY549166.1
KY549165.1
KY549164.1
KY549163.1
KY549162.1
KY549161.1
KY549160.1
KY549159.1
KY549158.1
KY549157.1
KY549156.1
KY994539.1
LR861899.1
LR861897.1
FJ006723.1
EU918764.1
FJ610152.1
FJ610151.1
FJ610150.1
FJ610149.1
FJ610148.1
FJ610147.1
FJ610146.1
JQ004099.1
JQ004098.1
JQ004097.1
JQ004096.1
JQ004095.1
JQ004094.1
JQ004093.1
JQ004092.1
KF954093.1
KC935953.1
KU641509.1
KU684317.1
KU684316.1
KU684315.1
KU684314.1
KU684313.1
KU684312.1
KU684311.1
KY883659.1
KX947285.1
KX947284.1
KX947283.1
KX947282.1
KX947281.1
KX947280.1
KX947279.1
KX947278.1
KX947277.1
KX947276.1
KX947275.1
KX947274.1
KX947273.1
KX947272.1
KX947271.1
KX947270.1
KX947269.1
MH892050.1
LC456637.1
LC456636.1
LC456635.1
LC456634.1
LC456633.1
LC456632.1
LC456631.1
LC456630.1
LC456629.1
LC456628.1
LC456627.1
LC456626.1
LC456625.1
LC456624.1
LC456623.1
LC456622.1
LC456621.1
LC456620.1
LC456619.1
LC456618.1
LC456617.1
LC456616.1
LC456615.1
LC456614.1
LC456613.1
LC456612.1
LC456611.1
LC456610.1
LC456609.1
LC456608.1
LC456607.1
LC456606.1
LC456201.1
LC456200.1
LC456199.1
LC456198.1
LC456197.1
LC456196.1
LC456195.1
LC456194.1
LC456193.1
LC456192.1
LC456191.1
LC456190.1
LC456189.1
LC456188.1
LC456187.1
LC456186.1
LC456185.1
LC456184.1
LC456183.1
LC456182.1
LC456181.1
LC456180.1
MK484705.1
LC511112.1
LC511111.1
LC511110.1
LC511109.1
LC511108.1
LC511107.1
LC511106.1
LC511105.1
MT783410.1
MT783409.1
MW320358.1
LC644191.1
LC644190.1
LC644189.1
LC644188.1
LC644186.1
LC644185.1
LC644184.1
LC644183.1
LC644182.1
LC644181.1
LC644180.1
LC644179.1
LC644178.1
LC644177.1
LC644176.1
LC644175.1
LC644174.1
LC644173.1
LC644172.1
LC644171.1
LC644170.1
LC644169.1
LC644168.1
LC644167.1
LC644166.1
LC644165.1
LC644164.1
LC647457.1
LC647456.1
LC647455.1
LC647454.1
LC647453.1
LC647452.1
LC647451.1
LC647450.1
LC647449.1
LC647448.1
LC647447.1
LC647446.1
LC647445.1
LC647444.1
LC647443.1
LC647442.1
LC647441.1
LC647440.1
LC647439.1

LC647438.1
LC647437.1
MZ447801.1
MZ447800.1
MZ447799.1
LC718903.1
LC718902.1
LC718901.1
LC718900.1
LC718899.1
LC718898.1
LC718897.1
LC718896.1
LC718895.1
OQ911727.1
LC786760.1
LC786759.1
LC786758.1
LC786757.1
LC786756.1
LC786755.1
LC786754.1
LC786753.1
KX514433.1
KU298886.1
PP922121.1
PP781987.1
PP781986.1
PP781985.1
PP781984.1
PP781983.1
PP781982.1
PP781981.1
PP266448.1
PP266447.1
PP266446.1
PP266445.1
PP266444.1
PP266443.1
PP266442.1
PP266441.1
PP266440.1
ON322750.1
ON322749.1
ON322748.1
ON322747.1
ON322746.1
MF288727.1
MF288726.1
MF288725.1
MF288724.1
MF288723.1
MF288722.1
MF288721.1
MF288720.1
MF288719.1
MF288718.1
MF288717.1
MF288716.1
MF288715.1
MF288714.1
MF288713.1
MF288712.1
MF288711.1
MF288710.1
MF288709.1
MF288708.1
MF288707.1
MF288706.1
MF288705.1
MF288704.1
MF288703.1
MF288702.1
MF288701.1
MF288700.1
MF288699.1
MF288698.1
MF288697.1
MF288696.1
MF288695.1
MF288694.1
MF288693.1
MF288692.1
MF288691.1
MF288690.1
MF288689.1
MF288688.1
MF288687.1
MF288686.1
MF288685.1
MF288684.1
MF288683.1
MF288682.1
MF288681.1
MF288680.1
MF288679.1
MF288678.1
MF288677.1
MF288676.1
MF288675.1
MF288674.1
MF288673.1
MF288672.1
MF288671.1
MF288670.1
MF288669.1
MF288668.1
MF288667.1
MF288666.1
MF288665.1
MF288664.1
MF288663.1
MF288662.1
MF288661.1
MF288660.1
MF288659.1
MF288658.1
MF288657.1
MF288656.1
MF288655.1
MF288654.1
MF288653.1
MF288652.1
LC636309.1
LC636308.1
LC636307.1
LC509006.1
LC509005.1
LC509004.1
LC509003.1
LC509002.1
LC509001.1
LC509000.1
LC508999.1
LC508998.1
LC508997.1
LC508996.1
LC508995.1
LC508994.1
LC508993.1
LC508992.1
LC508991.1
LC508990.1
LC508989.1
GQ180792.1
GQ180791.1
GQ180790.1
GQ180789.1
GQ180788.1
GQ180787.1
GQ180786.1
GQ180785.1
GQ180784.1
OP971083.1
OP971048.1
OP971042.1
OP712112.1
OP712070.1
OP712029.1
OP712011.1
OP711995.1
MW836821.1
KU298885.1
KU298883.1
KU298882.1
KU298881.1
KU298880.1
KP874719.1
KP874718.1
KP874717.1
KP874716.1
KP212159.1
KP212158.1
KP212157.1
KP212156.1
KP212155.1
KP212154.1
KP212153.1
KP212152.1
KP212151.1
KP212150.1
HM057182.1
OP971080.1
OP971070.1
OP971067.1
OP971062.1
OP971046.1
OP712097.1
OP712079.1
OP712041.1
OP712021.1
OP711986.1
MT218011.1
MT218010.1
MT218006.1
MT218005.1
MT218003.1
MT217996.1
MT217995.1
MT217994.1
MT217993.1
MT217987.1
MT217982.1
MT217981.1
MT217980.1
MT217979.1
MT217978.1
MT217974.1
MT217973.1
MT217972.1
MT217971.1
MT217963.1
MT217955.1
MT217954.1
MT217953.1
MT217951.1
MT217948.1
MT217947.1
MT217942.1
MT217941.1
MT217936.1
MT217935.1
MT217933.1
MT217932.1
MT217930.1
MT217929.1
MT217928.1
MT217923.1
MT217922.1
MT217920.1
MT217915.1
MT217909.1
MT217904.1
MT217903.1
MT217901.1
MT217897.1
MT217896.1
MT217893.1
MT217890.1
MT217888.1
MT217887.1
MT217885.1
MT217883.1
MT217881.1
MT217879.1
MT217878.1
MT217876.1
MT217874.1
MT217872.1
MT217869.1
MT217868.1
MT217865.1
MT217863.1
MT217855.1
MT217854.1
MT217853.1
MT217849.1
MT217848.1
MT217846.1
MT217842.1
MT217837.1
MT217836.1
MT217832.1
MT217830.1
MT217827.1
MT217825.1
MT217821.1
MT217817.1
MT217813.1
MT217811.1
MT217810.1
MT217807.1
MT217806.1
MT217805.1
MT217803.1
MT217791.1
MT217790.1
MT217786.1
MT217783.1
MT217782.1
MT217781.1
MT217780.1
MT217779.1
MT217778.1
MT217774.1
MT217772.1
MT217771.1
MT217770.1
MT217768.1
MT217767.1
MT217764.1
MT217763.1
MT217759.1
MT217754.1
MT217753.1
MT217752.1
MT217750.1
MT217745.1
MT217743.1
MT217739.1
MT217737.1
MT217736.1
MT217733.1
MT217731.1
MT217727.1
MT217726.1
MT217722.1
MT217721.1
MT217720.1
MT217718.1
MT217715.1
MT217714.1
MT217712.1
MT217710.1
MT217707.1
MT217706.1
MT217704.1
MT217702.1
MT217692.1
MT217691.1
MT217690.1
MT217685.1
MT217683.1
MT217679.1
MT217678.1
MT217670.1
MT217666.1
MT217664.1
MT217663.1
MT217662.1
MT217661.1
MT217652.1
MT217649.1
MT217644.1
MT217635.1
MT217634.1
MT217633.1
MT217631.1
MT217630.1
MT217629.1
MT217622.1
MT217620.1
MT217618.1
MT217617.1
MT217616.1
MT217615.1
MT217614.1
MT217613.1
MT217604.1
MT217600.1
MT217599.1
MT217598.1
MT217597.1
MT217594.1
MT217591.1
MT217586.1
MT217582.1
MT217581.1
MT217579.1
MT217578.1
MT217568.1
MT217565.1
MT217560.1
MT217559.1
MT217555.1
MT217546.1
MT217544.1
MT217538.1
MT217537.1
MT217531.1
MT217524.1
MT217522.1
MT217520.1
MT217516.1
MT217510.1
MT217508.1
MT217506.1
MT217505.1
MT217388.1
MT217383.1
KU298922.1
KU298921.1
ON365493.1
ON365492.1
ON365491.1
ON365490.1
ON365489.1
ON365488.1
ON365487.1
ON365486.1
ON365484.1
ON365483.1
LR862080.1
LR862032.1
LR862025.1
LR862007.1
LR861997.1
LR861981.1
LR861976.1
LR861974.1
LR861963.1
LR861945.1
LR861933.1
LR861926.1
LR861909.1
LR861889.1
LR861875.1
LR861868.1
LR861866.1
LR861860.1
MT783417.1
EU918767.1
OP712104.1
OP712076.1
OP712071.1
OP712050.1
OP712028.1
OP712007.1
OP711975.1
OP711968.1
KX514418.1
KU298919.1
KU298918.1
KU298917.1
KU298916.1
KU298915.1
LR862083.1
LR862043.1
LR862029.1
LR861980.1
LR861979.1
LR861962.1
LR861955.1
LR861907.1
LR861903.1
LR861877.1
LR861859.1
LR861854.1
MT783416.1
OP971068.1
OP971047.1
OP971020.1
OP971017.1
OP712103.1
OP712089.1
OP712058.1
OP712049.1
OP712035.1
OP712016.1
OP711967.1
KX514432.1
KU298905.1
KU298904.1
KU298903.1
KU298902.1
KU298901.1
PP718719.1
PP718700.1
LR862072.1
LR862069.1
LR862046.1
LR862037.1
LR862027.1
LR862023.1
LR862017.1
LR861995.1
LR861992.1
LR861977.1
LR861939.1
LR861929.1
LR861920.1
LR861911.1
LR861896.1
LR861893.1
LR861887.1
LR861869.1
LR861863.1
LR861848.1

LR861846.1
LR861810.1
MT783412.1
KT725857.1
OP971092.1
OP971038.1
OP971014.1
OP971008.1
OP712096.1
OP712057.1
OP712040.1
OP712026.1
OP712001.1
OP711998.1
OP711960.1
OP971100.1
OP971063.1
OP971054.1
OP971043.1
OP971034.1
OP971032.1
OP712067.1
OP712025.1
MT217474.1
MT217473.1
MT217472.1
MT217471.1
MT217470.1
MT217469.1
MT217468.1
MT217467.1
MT217466.1
MT217464.1
MT217462.1
MT217461.1
MT217460.1
MT217457.1
MT217439.1
MT217438.1
MT217436.1
MT217434.1
MT217433.1
MT217432.1
MT217431.1
MT217430.1
MT217408.1
MT217407.1
MT217406.1
MT217405.1
MT217404.1
MT217403.1
MT217402.1
MT217400.1
MT217387.1
MT217372.1
MT217365.1
MT217360.1
MT217359.1
MT217358.1
MT217351.1
MT217349.1
MT217348.1
MT217346.1
MT217345.1
MT217344.1
MT217340.1
MT217337.1
MT217335.1
MT217334.1
MT217330.1
MT217321.1
MT217307.1
MT217305.1
MT217304.1
MT217297.1
MT217292.1
MT217291.1
MT217290.1
MT217287.1
MT217285.1
MT217284.1
MT217283.1
MT217277.1
MT217275.1
MT217274.1
MT217271.1
MT217247.1
MT217245.1
MT217244.1
MT217242.1
MT217240.1
MT217238.1
MT217236.1
MT217235.1
MT217234.1
MT217232.1
MT217231.1
MT217230.1
MT217229.1
MT217225.1
MT217224.1
MT217223.1
MT217217.1
MT217216.1
MT217215.1
MT217213.1
MT217212.1
MT217211.1
MT217209.1
MT217208.1
MT217206.1
MT217205.1
MT217204.1
MT217202.1
MT217201.1
MT217200.1
MT217198.1
MT217197.1
MT217192.1
MT217191.1
MT217189.1
MT217188.1
MT217185.1
MT217184.1
MN829882.1
MN829881.1
MN829880.1
MN829879.1
MN829878.1
MN829877.1
MN829876.1
MN829875.1
JX129488.1
MT217482.1
MT217476.1
MT217455.1
MT217454.1
MT217453.1
MT217447.1
MT217446.1
MT217445.1
MT217444.1
MT217401.1
MT217399.1
MT217398.1
MT217397.1
MT217396.1
MT217395.1
MT217394.1
MT217392.1
MT217390.1
MT217389.1
MT217381.1
MT217380.1
MT217377.1
MT217376.1
MT217331.1
MT217328.1
MT217327.1
MT217319.1
MT217316.1
KX514416.1
MT217177.1
MT217174.1
MT217172.1
MT217167.1
MT217165.1
MT217451.1
MT217382.1
MT217324.1
MT217323.1
MT217263.1
LR862022.1
LR861946.1
JX129487.1
JX129486.1
JX129485.1
MT217488.1
MT217487.1
MT217485.1
MT217484.1
MT217442.1
MT217441.1
MT217440.1
MT217429.1
MT217428.1
MT217427.1
MT217426.1
MT217425.1
MT217424.1
MT217423.1
MT217422.1
MT217421.1
MT217420.1
MT217419.1
MT217418.1
MT217417.1
MT217416.1
MT217415.1
MT217414.1
MT217413.1
MT217412.1
MT217411.1
MT217410.1
MT217409.1
MT217375.1
MT217374.1
MT217363.1
MT217362.1
MT217361.1
MT217357.1
MT217354.1
MT217332.1
MT217322.1
MT217318.1
MT217315.1
MT217314.1
MT217313.1
MT217312.1
MT217310.1
MT217309.1
MT217308.1
MT217300.1
MT217299.1
MT217296.1
MT217293.1
MT217262.1
MT217258.1
MT217257.1
MT217256.1
MT217255.1
MT217254.1
MT217250.1
MT217249.1
MT217160.1
MT217158.1
MT217155.1
MT217154.1
MT217153.1
MT217152.1
MT217151.1
MT217150.1
MT217149.1
