# Supplementary material for: Genetic Diversity of Selected High-Risk HPV Types Prevalent in Africa and Not Covered by Current Vaccines: A Pooled Sequence Data Analysis
Source: Int J Mol Sci. 2025 Nov 15;26(22):11056. doi: 10.3390/ijms262211056 (PMC12652174; doi:10.3390/ijms262211056)
Supplement: Supplementary file 1 [file ijms-26-11056-s001.zip › Accession list_Reference genomes.txt]

V01116
X55964
X74462
X70827
M17463
X00203
X74463
M12737
X74464
X74465
M14119
X74466
X62843
X74467
X74468
K02718
X74469
X05015
X74470
U31778
U31779
U31780
U31781
U31782
X74471
X74472
X74473
U31783
U31784
X74474
J04353
X74475
M12732
X74476
X74477
U31785
U31786
U31787
M62849
X74478
X56147
M73236
AJ620205
U31788
X74479
M32305
U31789
X74480
U31790
M62877
X74481
X74482
U37488
X74483
X55965
D90400
X77858
U31792
U31793
AY395706
X70828
X70829
U31794
D21208
DQ080079
AB027020
U21941
AB040456
X94164
X94165
AF436130
Y15173
Y15174
Y15175
KC138720
Y15176
AJ620209
AB027021
AF151983
AF293960
AF131950
AF349909
AJ400628
EF467176
AF436128
AY057438
AF419318
AF531420
AY382778
AJ620211
AJ620210
AY382779
DQ080080
FM955837
FM955838
FM955839
DQ080081
DQ080083
DQ080078
FM955840
FM955841
DQ080082
EF422221
FM212639
EU541441
EU410348
EU410349
EU541442
FM955842
GQ244463
FJ947080
FJ804072
GQ246950
GQ246951
GQ845441
GQ845442
GQ845443
GQ845444
GQ845445
GQ845446
FN547152
AB646346
HM011570
GU225708
GU233853
GU117630
GU117631
GU117632
GU117633
GU117634
HM999987
HM999988
HM999989
HM999990
HM999991
HM999992
HM999993
HM999994
HM999995
HM999996
HM999997
HM999998
HM999999
GU129016
GU117629
FN677755
FN677756
JF304768
JN171845
JN211193
JF906559
JX429973
KT698166
KT698168
HE963025
AB745694
JX413109
JX413108
JX413107
JX413106
JX444072
JX413104
KC862318
KC862317
JX413105
JX413110
KF006398
KF006399
KF006400
HF930491
KC108721
KR816167
KR816168
KJ130020
HG421739
KC108722
KR816169
KR816170
KR816171
HG530535
KR816172
KR816173
KR816174
KR816175
KR816176
KR816177
KR816178
KR816179
KR816180
KR816181
KR816182
KR816183
KM085343
KJ913662
KP692114
KP692115
KP692116
MG921180
KP769769
KT698167
U85660
MK645900
MK645901
KY242583
MH460956
MF509816
MF509817
MF509818
MF509819
MF509820
MF509821
MH172376
MH172377
MH172378
MH172379
MG063749
MF356498
MG520499
MG813996
MK080568
ON482334
MW535770
