# Supplementary material for: Genetic Diversity of Selected High-Risk HPV Types Prevalent in Africa and Not Covered by Current Vaccines: A Pooled Sequence Data Analysis
Source: Int J Mol Sci. 2025 Nov 15;26(22):11056. doi: 10.3390/ijms262211056 (PMC12652174; doi:10.3390/ijms262211056)
Supplement: Supplementary file 1 [file ijms-26-11056-s001.zip › Accession list_Table S2.txt]

OP971046.1
OP971062.1
OP971067.1
OP971070.1
OP971080.1
OP711983.1
OP711986.1
OP712021.1
OP712041.1
OP712079.1
OP712097.1
MW836821.1
OP971042.1
OP971048.1
OP971083.1
OP711995.1
OP712011.1
OP712029.1
OP712056.1
OP712070.1
OP712112.1
MT217297.1
MT217304.1
MT217348.1
MT217349.1
MT217355.1
MT217305.1
MT217306.1
MT217307.1
MT217317.1
MT217335.1
MT217336.1
MT217337.1
MT217338.1
MT217339.1
MT217340.1
MT217341.1
MT217342.1
MT217343.1
MT217344.1
MT217345.1
MT217346.1
MT217347.1
MT217351.1
MT217352.1
MT217353.1
MT217384.1
MT217407.1
MT217408.1
MT217436.1
MT217437.1
MT217438.1
MT217439.1
MT217183.1
MT217184.1
MT217185.1
MT217186.1
MT217187.1
MT217188.1
MT217189.1
MT217190.1
MT217385.1
MT217386.1
MT217387.1
MT217400.1
MT217325.1
MT217334.1
MT217301.1
MT217302.1
MT217303.1
MT217320.1
MT217321.1
MT217330.1
MT217358.1
MT217359.1
MT217360.1
MT217456.1
MT217457.1
MT217458.1
MT217460.1
MT217461.1
MT217462.1
MT217463.1
MT217464.1
MT217465.1
MT217466.1
MT217467.1
MT217468.1
MT217469.1
MT217470.1
MT217471.1
MT217472.1
MT217473.1
MT217474.1
MT217475.1
JX129488.1
MT217191.1
MT217192.1
MT217194.1
MT217197.1
MT217198.1
MT217271.1
MT217272.1
OP971032.1
OP971034.1
OP971043.1
OP971054.1
OP971063.1
OP971100.1
MT217200.1
MT217201.1
MT217202.1
MT217203.1
MT217204.1
MT217205.1
MT217206.1
MT217207.1
MT217208.1
MT217209.1
MT217210.1
MT217211.1
MT217212.1
MT217213.1
MT217214.1
MT217215.1
MT217216.1
MT217217.1
MT217218.1
MT217219.1
MT217220.1
MT217221.1
MT217222.1
MT217223.1
MT217224.1
MT217225.1
MT217226.1
MT217227.1
MT217228.1
MT217229.1
MT217230.1
MT217231.1
MT217232.1
MT217233.1
MT217234.1
MT217235.1
MT217236.1
MT217237.1
MT217238.1
MT217239.1
MT217240.1
MT217241.1
MT217242.1
MT217243.1
MT217244.1
MT217245.1
MT217246.1
MT217247.1
MT217248.1
MT217274.1
MT217275.1
MT217277.1
MT217278.1
MT217279.1
MT217280.1
MT217281.1
MT217282.1
MT217283.1
MT217284.1
MT217285.1
MT217287.1
MT217288.1
MT217289.1
MT217290.1
MT217291.1
MT217292.1
MT217356.1
MT217364.1
MT217365.1
MT217366.1
MT217367.1
MT217368.1
MT217369.1
MT217370.1
MT217371.1
MT217372.1
MT217402.1
MT217403.1
MT217404.1
MT217405.1
MT217406.1
MT217430.1
MT217431.1
MT217432.1
MT217433.1
MT217434.1
MT217435.1
MT217497.1
MT217498.1
MT217499.1
MT217500.1
MT217501.1
OP712025.1
OP712067.1
MN829875.1
MN829876.1
MN829877.1
MN829878.1
MN829879.1
MN829880.1
MN829882.1
OP711968.1
OP711975.1
OP711980.1
OP712003.1
OP712007.1
OP712028.1
OP712050.1
OP712071.1
OP712076.1
OP712104.1
